# Supplementary material for: Old World Vipers—A Review about Snake Venom Proteomics of Viperinae and Their Variations
Source: Toxins (Basel). 2021 Jun 17;13(6):427. doi: 10.3390/toxins13060427 (PMC8235416; doi:10.3390/toxins13060427)
Supplement: Supplementary file 1 [file toxins-13-00427-s001.zip]

Archive with 3 entries (2 files):
- toxins-1255510-SUPP/
- toxins-1255510-SUPP/Supplementary-Tables S1 and S2.xlsx
- toxins-1255510-SUPP/toxins-1255510-Supplementary.pdf
